# Supplementary material for: Downregulation of CPSF6 leads to global mRNA 3’ UTR shortening and enhanced antiviral immune responses
Source: PLoS Pathog. 2024 Feb 28;20(2):e1012061. doi: 10.1371/journal.ppat.1012061 (PMC10927093; doi:10.1371/journal.ppat.1012061)
Supplement: S1 Values For Plots — (XLSX) [file ppat.1012061.s011.xlsx]

## Sheet: Figure 1
			0h			8h
			Repetition-1	Repetition-2	Repetition-3	Repetition-1	Repetition-2	Repetition-3	means	standard deviations
Fig 1A	VSV-eGFP	Cpsf5	1	1	1	0.523042	0.552865	0.564482	0.546797	0.0174535
		Cpsf6	1	1	1	0.63728	0.501736	0.568408	0.569142	0.0553382
		Cpsf7	1	1	1	0.798298	0.582367	0.732043	0.704236	0.0903197
Fig 1B	HSV-1	Cpsf5	1	1	1	0.251739	0.537747	0.515842	0.435109	0.12997
		Cpsf6	1	1	1	0.366021	0.199575	0.15283	0.239475	0.0914939
		Cpsf7	1	1	1	0.461691	0.476319	0.373712	0.437241	0.0453166
Fig 1C	Poly (I:C)	Cpsf5	1	1	1	0.447512	0.617709	0.592546	0.552589	0.0750074
		Cpsf6	1	1	1	0.600818	0.327598	0.250868	0.393095	0.150186
		Cpsf7	1	1	1	0.572362	0.590496	0.463294	0.542051	0.0561793
Fig 1D	HSV-60	Cpsf5	1	1	1	0.329877	0.488016	0.468136	0.428676	0.0703315
		Cpsf6	1	1	1	0.359733	0.196146	0.150204	0.235361	0.0899221
		Cpsf7	1	1	1	0.702222	0.724471	0.568408	0.665034	0.0689257
Fig 1E			Lane	CPSF6	GAPDH	CPSF6/GAPDH	normalization
	VSV-A549	0h	1	19344.4	17869.1	1.08257	1	1
		8h	2	16520	19170	0.861763	0.796038	0.8
		16h	3	12678.3	19364.4	0.654719	0.604785	0.6
		24h	4	10844.8	18212.1	0.595473	0.550058	0.55
		36h	5	10916.8	16822.5	0.648941	0.599448	0.6
	SeV-A549	0h	6	12504.3	15670	0.797976	1	1
		8h	7	13732.3	17155	0.800481	1.00314	1
		16h	8	10367.7	17550.4	0.590736	0.740293	0.74
		24h	9	6766.55	19201.8	0.352391	0.441605	0.44
		36h	10	4882.72	19056	0.256231	0.3211	0.32
Fig 1F			Lane	CPSF6	GAPDH	CPSF6/GAPDH	normalization
	VSV-L929	0h	1	17990.1	62984.7	0.285626	1	1
		8h	2	13389.5	71150.9	0.188185	0.658851	0.66
		16h	3	12372.4	68762.7	0.179929	0.629944	0.63
		24h	4	13605.5	72754.7	0.187006	0.654722	0.65
		36h	5	10930.4	47467.7	0.230271	0.806196	0.81
	SeV-L929	0h	6	16781.1	41440.6	0.404943	1	1
		8h	7	12908.8	49413.1	0.261243	0.645136	0.65
		16h	8	10188.4	45408.5	0.224373	0.554085	0.55
		24h	9	10453.8	52963.8	0.197376	0.487417	0.49
		36h	10	5623.55	86446.4	0.0650524	0.160646	0.16
Fig 1G			Lane	CPSF6	GAPDH	CPSF6/GAPDH	normalization
	Poly (I:C)-A549	0h	1	16338.3	97357	0.167818	1	1
		8h	2	16851.8	100390	0.167864	1.00028	1
		16h	3	10555	82705.7	0.127621	0.760471	0.76
		24h	4	9708.55	104073	0.0932859	0.555876	0.56
		36h	5	9787.55	84087.7	0.116397	0.69359	0.69
	Poly (dA:dT)-A549	0h	6	15479.1	90168.1	0.171669	1	1
		8h	7	13782.4	82353.7	0.167356	0.974875	0.97
		16h	8	8611.25	97142.6	0.0886456	0.516375	0.52
		24h	9	5197.43	113690	0.0457157	0.266301	0.27
		36h	10	6504.43	109041	0.0596512	0.347478	0.35
Fig 1H			Lane	CPSF6	GAPDH	CPSF6/GAPDH	normalization
	Poly (I:C)-L929	0h	1	17624.8	17250.5	1.0217	1	1
		8h	2	14972.7	17359.7	0.862497	0.844178	0.84
		16h	3	7985.13	16300.5	0.489869	0.479464	0.48
		24h	4	9040.84	15756.9	0.573771	0.561584	0.56
		36h	5	4201.89	14126.5	0.297446	0.291129	0.29
	Poly (dA:dT)-L929	0h	6	15195	13710.7	1.10825	1	1
		8h	7	16403.1	13392.1	1.22483	1.10519	1.11
		16h	8	13786	11714.9	1.17679	1.06184	1.06
		24h	9	11473	14215.6	0.807069	0.728234	0.73
		36h	10	12529.3	16739.7	0.748477	0.675366	0.68

## Sheet: Figure 2
			L929										A549
			WT					KO					WT					KO
			Repetition-1	Repetition-2	Repetition-3	means	standard deviations	Repetition-1	Repetition-2	Repetition-3	means	standard deviations	Repetition-1	Repetition-2	Repetition-3	means	standard deviations	Repetition-1	Repetition-2	Repetition-3	means	standard deviations
Fig 2B	VSVG	8 h	45544.8	39924.9	34159.5	39876.4	4648.16	25620.3	23904.6	12899.2	20808	5636.06	1029372	1135582	854367	1.00644e+06	115945	365641	423891	634385	474639	115434
		16 h	312826	296979	228210	279338	36727.6	133363	117313	125298	125324	6552.58	7135913	7799769	5837226	6.9243e+06	815057	2026581	2505499	2854883	2462321	339528
		24 h	623487	593957	610656	609367	12089.8	180921	155872	267652	201482	47894.1	27191770	17254670	30254810	2.49004e+07	5.54909e+06	8125424	5508902	6673444	6.76926e+06	1.07034e+06
			L929										A549
			WT					KO					WT					KO
			Repetition-1	Repetition-2	Repetition-3	means	standard deviations	Repetition-1	Repetition-2	Repetition-3	means	standard deviations	Repetition-1	Repetition-2	Repetition-3	means	standard deviations	Repetition-1	Repetition-2	Repetition-3	means	standard deviations
Fig 2C	VSV-eGFP+		85.26	79.88	85.65	83.5967	2.6329	41.38	43.21	52.6	45.73	4.91494	96.53	86.11	84.32	88.9867	5.38377	64.86	48.58	54.4	55.9467	6.73566
			L929										A549
			WT					KO					WT					KO
			Repetition-1	Repetition-2	Repetition-3	means	standard deviations	Repetition-1	Repetition-2	Repetition-3	means	standard deviations	Repetition-1	Repetition-2	Repetition-3	means	standard deviations	Repetition-1	Repetition-2	Repetition-3	means	standard deviations
Fig 2F	p.f.u. (*104)		3.75	3.25	2.75	3.25	0.408248	1.75	1.5	2	1.75	0.204124	1.25	1	1	1.08333	0.117851	0.475	0.425	0.5	0.466667	0.0311805
			Cpsf6+/+L929					Cpsf6-/- L929PLVX					Cpsf6-/- L929CPSF6-1					Cpsf6-/- L929CPSF6-2
			Repetition-1	Repetition-2	Repetition-3	means	standard deviations	Repetition-1	Repetition-2	Repetition-3	means	standard deviations	Repetition-1	Repetition-2	Repetition-3	means	standard deviations	Repetition-1	Repetition-2	Repetition-3	means	standard deviations
Fig 2I	VSVG	8 h	276132	215152	251465	247583	25045.8	68319	66450.9	89915.8	74895.2	10648.5	131072	202141	183446	172220	30080.1	126607	116907	189916	144477	32373.4
		16 h	2163596	1519326	1929773	1.8709e+06	266296	236257	216649	38797.9	163901	88823	649964	1059535	961548	890349	174622	754416	689409	1085554	843126	173465
		24 h	5749480	3539220	5383078	4.89059e+06	967202	548450	497729	578366	541515	33283.1	2459613	4208866	3754007	3474162	741038	2572964	2335014	4093774	3000584	779082
			Cpsf6-/- L929PLVX					Cpsf6-/- L929CPSF6
			Repetition-1	Repetition-2	Repetition-3	means	standard deviations	Repetition-1	Repetition-2	Repetition-3	means	standard deviations
Fig 2L	VSV-eGFP+		39.01	35.31	36.76	37.0267	1.52224	80.89	71.04	64.86	72.2633	6.60114
			Cpsf6-/- L929PLVX					Cpsf6-/- L929CPSF6
			Repetition-1	Repetition-2	Repetition-3	means	standard deviations	Repetition-1	Repetition-2	Repetition-3	means	standard deviations
Fig 2M	p.f.u.		27500	45000	75000	49166.7	19614.3	107500	125000	175000	135833	28601.7

## Sheet: Figure 4
				Cpsf6+/+L929					Cpsf6-/- L929PLVX					Cpsf6-/- L929CPSF6
				Repetition-1	Repetition-2	Repetition-3	means	standard deviations	Repetition-1	Repetition-2	Repetition-3	means	standard deviations	Repetition-1	Repetition-2	Repetition-3	means	standard deviations
Fig 4C	VSV-eGFP	Ddx58	0 h	1	1	1	1	0	0.154816	0.171146	0.141227	0.15573	0.0122315	0.387547	0.547542	0.457942	0.464344	0.0654744
			6h	0.302499	0.421908	0.401925	0.375444	0.0522211	0.070316	0.08687	0.087474	0.0815533	0.00794982	0.157127	0.20805	0.19751	0.187562	0.021947
			12 h	0.209497	0.262429	0.270744	0.247557	0.0271255	0.042837	0.049894	0.050241	0.0476573	0.00341143	0.091823	0.121161	0.146152	0.119712	0.0222034
			18 h	0.261521	0.317538	0.336808	0.305289	0.0319329	0.048194	0.064257	0.070073	0.0608413	0.00925285	0.135372	0.168404	0.171943	0.158573	0.0164691
Fig 4D		Ccl2	0 h	1	1	1	1	0	0.768524	0.751537	0.698517	0.739526	0.0298155	0.871327	0.960854	1.00186	0.944681	0.054504
			6h	0.842785	0.757858	0.888843	0.829829	0.0542535	0.619467	0.541115	0.404721	0.521768	0.0887307	0.873573	0.779165	0.876032	0.842923	0.0450951
			12 h	0.739523	0.714497	0.719467	0.724496	0.0108179	0.498739	0.420448	0.356013	0.425067	0.0583591	0.823591	0.687771	0.730689	0.74735	0.0566861
			18 h	0.678302	0.702222	0.776469	0.718998	0.0417952	0.435275	0.41466	0.417544	0.422493	0.0091146	0.7	0.716978	0.80107	0.739349	0.0441901
Fig 4E		Ifit3	0 h	1	1	1	1	0	0.495021	0.671286	0.578344	0.58155	0.0719956	0.950071	0.871473	0.742262	0.854602	0.0856723
			6h	0.957013	0.993092	0.861546	0.937217	0.0554977	0.478302	0.587308	0.523591	0.529734	0.044713	0.787521	0.891929	0.682821	0.787424	0.085368
			12 h	0.855595	0.771105	0.867539	0.831413	0.0429221	0.39827	0.377618	0.376343	0.384077	0.0100495	0.679311	0.695025	0.441285	0.605207	0.116088
			18 h	0.445964	0.353553	0.630344	0.47662	0.11506	0.314253	0.278355	0.380245	0.324284	0.0421969	0.516978	0.630689	0.348686	0.498784	0.115844
Fig 4F		Ddx21	0 h	1	1	1	1	0	0.159873	0.164368	0.334584	0.219608	0.0813208	0.552865	0.634584	0.607097	0.598182	0.033952
			6h	0.929805	0.913911	0.73333	0.859015	0.0891095	0.132127	0.077751	0.136787	0.115555	0.0267991	0.556711	0.542785	0.514057	0.537851	0.0177595
			12 h	0.840896	0.825701	0.522541	0.729713	0.146624	0.111105	0.079937	0.098102	0.0963813	0.0127823	0.389582	0.449066	0.494828	0.444492	0.0430881
			18 h	0.675955	0.740896	0.492784	0.636545	0.105055	0.083043	0.114626	0.096372	0.0980137	0.0129459	0.219912	0.354781	0.413225	0.329306	0.0809494
Fig 4G		Trim21	0 h	1	1	1	1	0	0.451765	0.382889	0.568408	0.467687	0.0765701	0.512278	0.76313	0.631368	0.635592	0.102453
			6h	0.976032	0.928343	0.802456	0.902277	0.0732199	0.267741	0.300409	0.321504	0.296551	0.0221175	0.522351	0.535887	0.582367	0.546868	0.0257024
			12 h	0.933033	0.843816	0.67942	0.818756	0.105042	0.228458	0.248273	0.262331	0.246354	0.013895	0.389415	0.486327	0.524858	0.466867	0.0569809
			18 h	0.664343	0.755236	0.64842	0.689333	0.0470517	0.161544	0.217638	0.201542	0.193575	0.0235831	0.342595	0.390935	0.371131	0.36822	0.0198418
				Cpsf6+/+L929					Cpsf6-/- L929PLVX					Cpsf6-/- L929CPSF6
				Repetition-1	Repetition-2	Repetition-3	means	standard deviations	Repetition-1	Repetition-2	Repetition-3	means	standard deviations	Repetition-1	Repetition-2	Repetition-3	means	standard deviations
Fig 4H	HSV-1	Ddx58	0 h	1	1	1	1	0	0.132586	0.175556	0.154427	0.15419	0.0175432	0.369847	0.523042	0.456916	0.449935	0.0627361
			12 h	0.723958	0.846745	0.832199	0.800967	0.0547767	0.396392	0.206613	0.375218	0.326074	0.0849131	0.589582	0.521233	0.477973	0.529596	0.0459463
			18 h	0.581565	0.741284	0.72951	0.68412	0.0726762	0.295248	0.154963	0.304603	0.251605	0.0684426	0.421218	0.438303	0.337978	0.399166	0.0438253
Fig 4I		Ccl2	0 h	1	1	1	1	0	0.79654	0.752623	0.707107	0.75209	0.0365128	0.870551	0.946058	1.02101	0.945874	0.0614256
			12 h	0.926588	0.962594	0.975427	0.95487	0.020673	0.706906	0.737135	0.750019	0.731353	0.0180694	0.917004	0.808751	0.769649	0.831801	0.0623264
			18 h	0.837987	0.864537	0.768438	0.823654	0.0405202	0.534792	0.547143	0.626332	0.569422	0.0405559	0.936272	0.792784	0.784584	0.83788	0.0696541
Fig 4J		Ifit3	0 h	1	1	1	1	0	0.316975	0.335643	0.442262	0.36496	0.0551895	0.588172	0.509157	0.666649	0.587993	0.064296
			12 h	0.528509	0.572362	0.566442	0.555771	0.0194281	0.319746	0.225313	0.315023	0.286694	0.0434457	0.49937	0.472627	0.57254	0.514846	0.0422317
			18 h	0.549046	0.400267	0.410954	0.453422	0.0677568	0.25349	0.234068	0.309956	0.265838	0.032188	0.298334	0.39751	0.367241	0.354362	0.0415
Fig 4K		Ddx21	0 h	1	1	1	1	0	0.095061	0.097396	0.094294	0.0955837	0.00131921	0.565481	0.645864	0.73951	0.650285	0.0711158
			12 h	0.603472	0.694959	0.605137	0.634523	0.0427403	0.168989	0.117848	0.160583	0.14914	0.0223913	0.584389	0.551914	0.45219	0.529498	0.0562495
			18 h	0.891448	0.989657	0.839493	0.906866	0.0622661	0.130308	0.085082	0.128114	0.114501	0.0208219	0.439825	0.505226	0.406126	0.450392	0.0411417
Fig 4L		Trim21	0 h	1	1	1	1	0	0.291749	0.237642	0.173617	0.234336	0.0482838	0.686525	0.683447	0.617617	0.66253	0.0317829
			12 h	0.854391	0.729571	0.972655	0.852206	0.0992506	0.268874	0.292194	0.333325	0.298131	0.0266448	0.613795	0.70466	0.635075	0.651177	0.0388034
			18 h	0.989657	0.787194	0.841147	0.872666	0.0856071	0.238159	0.386891	0.286181	0.303744	0.0619765	0.545254	0.657471	0.659754	0.620826	0.0534458
				Cpsf6+/+L929			Cpsf6-/- L929PLVX			Cpsf6-/- L929CPSF6-1			Cpsf6-/- L929CPSF6-2
				Repetition-1	Repetition-2	Repetition-3	Repetition-1	Repetition-2	Repetition-3	Repetition-1	Repetition-2	Repetition-3	Repetition-1	Repetition-2	Repetition-3
Fig 4M	VSV-eGFP	Ddx21	0 h	1	1	1	1.98618	1.41899	1.46652	1.26576	0.429283	1.40539	1.14076	1.4653	0.521682
			6 h	1.89868	1.78187	1.50174	3.75809	3.31975	4.36729	1.89212	1.58642	1.61224	1.97855	1.49827	0.609205
			12 h	1.01748	1.45219	1.47963	4.15544	4.35601	3.36985	1.94531	1.46976	1.61557	1.93187	2.46329	1.63728
			18 h	1.01045	1.27548	1.28917	2.61172	5.31534	2.32309	1.76541	1.34748	2.37113	1.49485	2.45219	1.52304
		Aim2	0 h	1	1	1	2.34215	2.17814	2.64893	1.09809	1.14153	1.28875	1.65515	1.71473	1.84676
			6 h	2.51403	2.21779	2.56685	2.17985	2.02792	2.15846	3.31728	3.87345	4.88914	2.46229	2.37019	2.42154
			12 h	1.56917	1.55294	1.77768	3.55537	4.63554	4.22807	1.82766	2.20381	2.12138	2.35748	2.94452	3.14416
			18 h	1.73508	1.79515	2.11404	5.02805	4.61074	5.09824	1.94531	2.45754	2.61172	4.78991	2.87138	5.73582
		Ifit2	0 h	1	1	1	4.24275	1.43396	1.67018	1.48968	1.56922	1.17196	2.73687	1.72543	1.7436
			6 h	2.48802	1.94827	1.14719	16.7374	6.25137	6.38639	6.04189	1.07923	4.28748	7.33603	2.19619	2.21914
			12 h	3.82378	1.79005	1.87254	82.7106	19.5622	21.6306	9.00047	7.6666	2.82843	18.0634	11.0419	6.10504
			18 h	4.3319	1.71713	1.62451	96.6702	20.5348	22.0851	8.90737	12.5417	2.96521	44.3235	17.5847	8.13984
		Dhx36	0 h	1	1	1	2.94752	2.14792	2.68514	1.63014	1.79627	2.91804	1.82134	3.02095	0.794782
			6 h	2.81864	2.94854	3.05252	4.56306	3.83791	2.77984	3.70635	6.46432	4.63342	3.89062	4.50023	1.13971
			12 h	2.55797	2.68426	2.21579	5.57897	5.65685	6.57186	4.36197	3.8074	5.31616	3.94493	5.42642	1.36604
			18 h	2.18101	2.30537	2.28153	10.7034	10.6664	9.18959	5.9794	4.15203	6.08392	6.58873	5.75573	2.31148
		Ccl2	0 h	1	1	1	1.27963	0.257921	0.921273	0.598739	0.203063	0.363753	0.588453	2.33755	1.38032
			6 h	1.55833	1.64171	0.680657	5.44526	1.49485	5.33319	1.60214	0.25	3.27161	1.06807	4.25748	1.3261
			12 h	2.71321	2.28145	1.28343	5.16941	4.3125	5.04551	2.12874	1.54825	1.91189	1.23971	5.06303	2.0314
			18 h	2.05623	1.74383	0.82645	5.21857	3.6901	3.07375	1.40932	1.27739	2.82952	2.34769	3.29436	1.6658
		Ddx58	0 h	1	1	1	3.44618	2.70382	2.28945	1.51047	0.939523	0.677871	1.83401	2.85738	1.12506
			6 h	2.73208	12.6214	20.3224	26.2655	37.5307	32.3344	4.05584	7.95377	14.8769	12.3377	11.6318	13.737
			12 h	56.493	52.3457	65.1187	95.0095	144.007	111.817	40.7859	75.5835	57.2816	44.6318	61.7696	54.1917
			18 h	86.2229	73.0089	58.6883	150.644	135.265	123.64	78.249	47.0134	58.4852	66.257	139.585	70.0348
		Trim21	0 h	1	1	1	4.74037	1.04791	1.33572	1.3333	0.682197	1.41548	1.95206	0.283221	1.04374
			6 h	17.6305	10.3612	7.26015	44.0173	14.362	22.1369	34.4158	6.49827	5.37029	20.7494	2.27363	9.23136
			12 h	17.7531	12.0003	7.89011	141.044	39.6131	25.2813	63.338	17.2356	15.2951	59.9214	7.97232	14.6721
			18 h	12.295	7.21	3.35195	183.546	55.2054	22.1618	41.0696	6.22518	8.08361	97.0059	3.34035	10.5561
		Ifit3	0 h	1	1	1	4.83998	13.0412	9.44684	0.543367	0.699793	1.55749	0.639493	1.17313	1.03439
			6 h	130.237	135.768	137.215	348.496	390.547	294.583	121.938	146.627	128.89	181.648	182.911	169.817
			12 h	403.102	458.253	533.23	939.012	999.457	851.332	410.148	453.513	432.034	594.28	613.109	495.248
			18 h	324.034	357.054	331.991	1132.27	1089.91	1011.98	435.039	472.772	461.44	739.292	752.214	701.16
Fig 4N				Cpsf6+/+L929					Cpsf6-/- L929PLVX					Cpsf6-/- L929CPSF6
				Repetition-1	Repetition-2	Repetition-3	means	standard deviations	Repetition-1	Repetition-2	Repetition-3	means	standard deviations	Repetition-1	Repetition-2	Repetition-3	means	standard deviations
	VSV-eGFP	Ddx58	0 h	1	1	1	1	0	1.13682	0.91067	0.445964	0.83115	0.28759	8.08361	5.25977	3.91768	5.75369	1.73622
			6h	11.2012	13.2232	9.51366	11.3127	1.51647	1.39959	1.65864	0.913832	1.32402	0.308726	13.1319	11.353	7.49018	10.6583	2.355
			12 h	33.2435	43.7133	25.5455	34.1674	7.44567	5.77572	4.29001	2.92817	4.3313	1.16287	14.723	10.8528	6.7039	10.7599	3.27444
			18 h	40.6448	28.1488	30.3789	33.0575	5.44175	17.6305	13.4078	8.05564	13.0313	3.91797	15.7251	11.8762	6.56593	11.3891	3.75506
		Ddx3x	0 h	1	1	1	1	0	0.400535	0.643941	0.320856	0.455111	0.137428	1.07177	1.8025	0.823591	1.23262	0.415507
			6h	1.76143	2.06342	2.35381	2.05955	0.241856	0.803849	0.460094	0.776469	0.680137	0.155995	1.18509	2.0209	1.71119	1.63906	0.345009
			12 h	2.26577	2.97935	2.28153	2.50888	0.332736	0.65293	0.755236	0.632878	0.680348	0.0535829	1.6358	1.74853	2.03114	1.80516	0.166289
			18 h	1.61888	1.12117	2.04911	1.59639	0.379167	0.594603	0.200963	0.484645	0.426737	0.165838	1.13317	1.33333	1.6077	1.35806	0.194516
		Ccl2	0 h	1	1	1	1	0	0.264255	0.312083	0.342696	0.306344	0.0322795	1.58008	2.24233	1.27899	1.70047	0.402391
			6h	4.95883	8	4.80654	5.92179	1.47083	9.84915	7.03719	8.42689	8.43775	1.148	12.9511	13.2691	7.69906	11.3064	2.55409
			12 h	3.44137	5.52127	3.45815	4.14026	0.976543	6.19199	4.54727	4.67511	5.13812	0.747023	6.98858	6.23332	3.98616	5.73602	1.27518
			18 h	2.74157	2.45676	2.31338	2.5039	0.177957	5.35097	3.90413	3.59253	4.28254	0.766128	3.83706	5.51305	2.47941	3.94317	1.24075
		Ifit3	0 h	1	1	1	1	0	0.0897421	0.0734002	0.137445	0.100196	0.0271711	3.73213	2.21146	3.87716	3.27358	0.753365
			6h	4.5789	7.31107	7.56846	6.48614	1.35271	1.72907	2.36198	1.5966	1.89589	0.33399	5.1337	3.08442	5.31474	4.51096	1.01142
			12 h	11.9588	10.8153	10.5927	11.1223	0.598453	4.85482	5.15153	4.27226	4.75954	0.365227	6.52058	4.09823	6.40856	5.67579	1.11644
			18 h	8.19646	6.75053	6.86852	7.27184	0.655577	6.12598	4.92458	5.83608	5.62888	0.511887	7.11074	4.16986	7.3615	6.21404	1.44907
		Ddx21	0 h	1	1	1	1	0	0.073812	0.0745835	0.0408081	0.0630679	0.0157432	0.219912	0.357249	0.586134	0.387765	0.151059
			6h	3.74509	3.75809	2.32947	3.27755	0.670416	0.281003	0.140632	0.103306	0.17498	0.0765021	0.479632	0.662045	0.726986	0.622888	0.104709
			12 h	4.85678	4.48466	2.80889	4.05011	0.890726	0.277392	0.119908	0.122427	0.173243	0.0736522	0.560583	0.843816	0.920188	0.774862	0.154693
			18 h	1.74715	1.68179	1.85961	1.76285	0.0734378	0.190782	0.126745	0.0688691	0.128799	0.0497921	0.335643	0.494828	0.430773	0.420415	0.0653985
		Trim21	0 h	1	1	1	1	0	0.164368	0.268576	0.156583	0.196509	0.0510582	0.673617	0.411795	0.461302	0.515571	0.113568
			6h	2.58471	2.54912	4.12673	3.08685	0.735449	0.864537	1.22689	1.26138	1.1176	0.179495	1.84038	1.21419	1.31951	1.45803	0.273759
			12 h	2.64818	2.38667	2.39496	2.4766	0.121369	0.70466	0.76313	0.873573	0.780454	0.0700379	1.53156	1.12896	1.1597	1.27341	0.18297
			18 h	1.99308	2.09943	1.64148	1.91133	0.19569	0.849685	0.676932	0.750019	0.758879	0.0708037	1.33793	0.739694	0.806642	0.961421	0.26763

## Sheet: Figure 5
			Cpsf6+/+L929					Cpsf6-/- L929PLVX					Cpsf6-/- L929CPSF6
			Repetition-1	Repetition-2	Repetition-3	means	standard deviations	Repetition-1	Repetition-2	Repetition-3	means	standard deviations	Repetition-1	Repetition-2	Repetition-3	means	standard deviations
Fig 5A	Ddx58	0 h	1	1	1	1	0	1	1	1	1	0	1	1	1	1	0
		2 h	0.664531	0.756438	0.785327	0.735432	0.0515031	0.844017	0.88302	0.871286	0.866108	0.0163385	0.676032	0.752635	0.776606	0.735091	0.0428923
		4 h	0.600818	0.660134	0.592784	0.617912	0.0300351	0.779836	0.804972	0.726588	0.770465	0.0326789	0.635088	0.614497	0.550019	0.599868	0.0362371
		8 h	0.440125	0.536007	0.460583	0.478905	0.041232	0.644421	0.688843	0.633033	0.655432	0.024078	0.428507	0.519467	0.490041	0.479338	0.0378976
		12 h	0.322006	0.368438	0.255236	0.315227	0.0464625	0.501396	0.590496	0.602904	0.564932	0.0452114	0.342785	0.41132	0.330689	0.361598	0.0355039
Fig 5B	Ccl2	0 h	1	1	1	1	0	1	1	1	1	0	1	1	1	1	0
		2 h	0.952574	0.992167	0.895025	0.946589	0.0398832	1.20581	1.17691	1.1607	1.18114	0.0186553	0.959264	0.920188	0.91067	0.930041	0.0210262
		4 h	0.787308	0.842791	0.815718	0.815272	0.022653	1.04972	1.02456	1.00347	1.02592	0.0189039	0.830118	0.751351	0.779431	0.786967	0.032595
		8 h	0.805741	0.780065	0.755723	0.78051	0.0204222	0.918921	0.939523	0.930105	0.929516	0.00842103	0.601937	0.562529	0.540217	0.568228	0.0255173
		12 h	0.721465	0.771012	0.760489	0.750989	0.0213138	0.96929	1.06069	0.992992	1.00766	0.0387271	0.646176	0.596668	0.592546	0.611797	0.024368
Fig 5C	Ifit2	0 h	1	1	1	1	0	1	1	1	1	0	1	1	1	1	0
		2 h	0.749987	0.758013	0.685741	0.731247	0.032344	0.781087	0.883083	0.734584	0.799585	0.0620194	0.685391	0.707312	0.603026	0.665243	0.0448951
		4 h	0.580352	0.564482	0.530344	0.558393	0.0208648	0.707097	0.720067	0.721965	0.716376	0.00660707	0.570151	0.634995	0.61132	0.605489	0.0267917
		8 h	0.441397	0.42198	0.417084	0.42682	0.0104993	0.600535	0.543164	0.554785	0.566161	0.0247645	0.408951	0.45376	0.469761	0.444157	0.0257374
		12 h	0.321908	0.336786	0.401392	0.353362	0.0345012	0.513225	0.457006	0.413319	0.461183	0.0408933	0.293209	0.286891	0.236786	0.272295	0.025241
Fig 5D	Ddx21	0 h	1	1	1	1	0	1	1	1	1	0	1	1	1	1	0
		2 h	0.760021	0.794516	0.671314	0.74195	0.0518947	0.928793	0.985981	0.942785	0.95252	0.0243405	0.82932	0.820742	0.769175	0.806412	0.0265626
		4 h	0.647982	0.679957	0.58439	0.637443	0.0397204	0.840901	0.927109	0.916994	0.895001	0.0384769	0.410371	0.720135	0.754982	0.628496	0.154892
		8 h	0.473029	0.505196	0.436786	0.47167	0.0279448	1.01748	0.785219	0.809442	0.870714	0.10425	0.325335	0.542011	0.538023	0.468456	0.101215
		12 h	0.399149	0.483018	0.389765	0.423977	0.0419235	0.655207	0.711995	0.679531	0.682244	0.0232629	0.463294	0.491841	0.577764	0.510966	0.0486496
Fig 5E	Trim21	0 h	1	1	1	1	0	1	1	1	1	0	1	1	1	1	0
		2 h	0.323088	0.372419	0.430773	0.375427	0.0440136	0.583403	0.532185	0.558502	0.55803	0.0209123	0.433258	0.351249	0.343587	0.376031	0.0405861
		4 h	0.213899	0.25437	0.230047	0.232772	0.0166342	0.496546	0.420715	0.429537	0.448933	0.0338598	0.275476	0.255253	0.236514	0.255748	0.01591
		8 h	0.187505	0.131572	0.18621	0.168429	0.0260672	0.306983	0.347968	0.34151	0.332154	0.0179926	0.217253	0.163232	0.151249	0.177245	0.02871
		12 h	0.129408	0.108156	0.111118	0.116227	0.00939826	0.273582	0.259814	0.247493	0.260296	0.0106562	0.172013	0.141121	0.133972	0.149035	0.0165077
		psiCheck-2					S-3' UTR					L-3' UTR
		Repetition-1	Repetition-2	Repetition-3	means	standard deviations	Repetition-1	Repetition-2	Repetition-3	means	standard deviations	Repetition-1	Repetition-2	Repetition-3	means	standard deviations
Fig 5G	Ddx58	1	1	1	1	0	2.11142	2.06261	2.955	2.37634	0.409657	0.614638	0.688236	0.746199	0.683024	0.0538358
Fig 5H	Ifit3	1	1	1	1	0	5.35099	4.52023	4.88591	4.91904	0.339963	2.73972	3.76336	3.95395	3.48568	0.533178
Fig 5I	Ccl2	1	1	1	1	0	2.47211	2.66115	2.11142	2.41489	0.228045	1.09812	1.62262	1.29715	1.3393	0.216194
Fig 5J	Ddx21	1	1	1	1	0	1.683	1.498	1.81336	1.66479	0.129386	1.54023	0.9012	0.95531	1.13225	0.289334
Fig 5K	Trim21	1	1	1	1	0	2.2371	2.0034	2.3142	2.1849	0.132143	1.00592	1.13441	1.33451	1.15828	0.135204
		Cpsf6+/+L929					Cpsf6-/- L929PLVX					Cpsf6-/- L929CPSF6
		Repetition-1	Repetition-2	Repetition-3	means	standard deviations	Repetition-1	Repetition-2	Repetition-3	means	standard deviations	Repetition-1	Repetition-2	Repetition-3	means	standard deviations
Fig 5M	Ddx58	1	1	1	1	0	1.20992	1.30842	1.5894	1.36925	0.160781	0.706087	0.632389	1.09335	0.81061	0.202181
Fig 5N	Ifit3	1	1	1	1	0	1.04925	1.12705	1.36839	1.18156	0.13587	0.908105	0.779337	0.837993	0.841812	0.0526386
Fig 5O	Ifi35	1	1	1	1	0	1.54546	1.81237	1.40577	1.58787	0.168679	0.932852	0.52586	1.04128	0.833332	0.221876
Fig 5P	Ddx21	1	1	1	1	0	1.54264	1.68119	1.44891	1.55758	0.0954151	1.19899	0.933234	0.765948	0.966059	0.178307
Fig 5Q	Trim21	1	1	1	1	0	2.87803	3.00311	1.72088	2.53401	0.577229	1.10003	1.15594	1.17561	1.14386	0.0320147

## Sheet: Figure 6
				Cpsf6+/+L929			Cpsf6-/- L929PLVX			Cpsf6-/- L929CPSF6-1			Cpsf6-/- L929CPSF6-2
				Repetition-1	Repetition-2	Repetition-3	Repetition-1	Repetition-2	Repetition-3	Repetition-1	Repetition-2	Repetition-3	Repetition-1	Repetition-2	Repetition-3
Fig 6A	VSV-eGFP	Ifnb1	0 h	1	1	1	1.37554	1.41325	4.19887	0.183011	0.481297	0.891573	0.925748	1.51294	1.08319
			8 h	243.032	300.246	312.996	8599.28	4971.39	8107.27	469.506	1099.31	1052.79	834.634	2040.91	1570.26
			16 h	1568.32	2290.17	2377.12	8306.36	5385.37	7967.99	867.067	1680.88	1820.35	1315.38	3224.81	3553.44
			24 h	2949.94	5556.65	5996.9	15880.8	10717.2	15286.8	2451.35	5386.01	5853.16	4482.23	7405.08	8922.38
		Il6	0 h	1	1	1	3.52814	3.10588	1.47303	0.835088	0.881736	1.91134	1.45904	1.12947	3.93128
			8 h	8.11168	12.7156	12.6407	214.525	130.342	197.139	21.5315	29.5482	24.6754	14.0744	68.3562	106.521
			16 h	18.2522	46.0459	34.7755	340.144	273.665	238.537	26.5382	35.139	50.7382	34.2315	102.537	72.5046
			24 h	17.0299	59.3016	43.562	327.03	207.937	371.72	37.1425	52.8928	49.0774	33.1285	141.696	95.3394
		Ccl5	0 h	1	1	1	1.46917	1.32852	1.50004	0.246558	1.81425	1.05353	3.78423	1.12577	1.23299
			8 h	1704.34	1845.76	2521.38	12416.8	9641.22	7759.34	3970.21	4754.24	3292.57	4497.79	5060.27	6413.27
			16 h	5499.18	6329.35	7020.41	20666.4	15181.2	13400.5	6630.95	8248.98	5614.73	8220.44	9843.8	11828.7
			24 h	10226.3	11280.1	14132.2	27364.2	24576.6	18561.2	11151.9	12944	8719.32	12118.2	18433	20523.7
		Ddx58	0 h	1	1	1	5.85634	2.72515	3.5742	1.30556	1.53718	1.07251	2.25012	2.6666	3.22657
			8 h	24.9333	24.2515	29.1246	142.025	140.584	64.6689	32.2226	31.669	29.7538	27.4741	36.886	26.5876
			16 h	101.829	93.7015	131.216	392.079	369.646	223.635	117.784	120.259	94.5531	108.383	126.238	116.566
			24 h	126.676	169.434	117.376	476.03	504.951	347.28	179.822	156.498	116.97	140.07	179.147	164.849
		Isg15	0 h	1	1	1	8.81524	3.42372	4.18366	1.63354	1.1746	1.03847	1.62382	2.20427	1.61792
			8 h	21.9325	46.2057	23.0229	196.72	79.6167	85.9246	28.84	43.7532	28.7402	33.5909	74.8017	34.5372
			16 h	58.2829	81.5158	57.4805	283.067	240.556	199.102	72.0037	119.769	70.7668	76.9047	106.755	87.2915
			24 h	76.6386	161.456	172.756	537.455	418.274	419.793	202.537	244.722	203.609	173.045	226.086	168.313
Fig 6B	Poly (I:C)	Ifnb1	0 h	1	1	1	1.05208	1.21841	1.41254	0.227667	0.963157	0.205185	0.752519	0.894215	0.906314
			6 h	4.08405	3.91673	4.57521	121.167	126.346	73.4113	7.4127	9.95209	17.7135	3.12748	4.68321	6.45313
			12 h	27.5695	37.7918	49.694	942.272	709.176	661.44	53.6312	66.2124	65.5716	31.7125	12.6845	18.9615
		Ccl5	0 h	1	1	1	1.15247	1.87905	1.02148	0.169576	0.223756	0.871165	1.84138	1.64742	1.52098
			6 h	28.9401	27.6652	56.8859	295.088	172.446	112.206	59.5075	81.8235	87.1241	19.0273	30.91	28.443
			12 h	239.568	368.829	364.557	1478.02	1136.2	919.688	365.822	519.147	491.143	103.968	142.154	163.144
		Il6	0 h	1	1	1	2.8464	1.00795	1.46409	1.05939	0.732043	0.717207	1.06058	0.79421	1.09037
			6 h	1.23865	3.80418	1.84312	6.06287	2.21941	4.09823	1.65143	0.885768	1.00696	1.14938	1.37952	2.91453
			12 h	5.22344	10.1348	5.68522	79.3413	50.3641	68.2632	5.12593	11.1257	6.6116	4.62675	5.39565	5.79451
		Ddx58	0 h	1	1	1	8.14016	8.02777	2.95749	1.38992	1.83694	1.67468	1.57462	0.957481	0.908754
			6 h	2.22684	2.16842	2.59368	39.8084	34.0598	15.1369	2.62592	3.50642	5.75439	2.17991	3.54307	2.79917
			12 h	125.366	171.849	147.544	448.822	325.159	219.793	141.573	174.248	149.603	67.232	88.286	86.4341
		Ifit2	0 h	1	1	1	4.34694	3.69353	1.59107	0.876606	1.25266	1.08298	1.57027	2.10672	1.55258
			6 h	1.15892	1.97264	1.18945	4.37718	3.30715	1.6644	1.09126	2.21331	2.92532	1.32054	2.46764	0.949342
			12 h	2.67585	3.68075	2.77022	83.575	69.5351	40.9275	4.76951	8.39773	5.37489	3.00008	4.73589	3.36359
		Ifit3	0 h	1	1	1	42.9623	35.261	15.6847	1.79317	1.50425	1.97246	3.90729	4.69134	5.01066
			6 h	4.53562	4.11473	6.22483	935.763	828.869	355.819	78.1262	90.8146	107.514	14.8559	7.94474	7.75432
			12 h	578.03	792.353	701.841	21769.2	17559.9	10660.6	1839.38	2423.3	2019.81	736.734	870.077	873.098
Fig 6B	Poly (dA:dT)	Ifnb1	0 h	1	1	1	1.7543	8.20791	3.87541	0.798525	1.82632	1.07764	1.06258	1.00186	0.95423
			6 h	1140.14	1234.75	1548.99	7940.42	3848.28	4361.67	2807.36	3315.47	2584.37	760.076	1168.07	1497.36
			12 h	6653.97	7383.04	5793.35	47314.7	22772.4	24631.6	10884.6	16440.9	12543.3	5792.62	6338.83	7025.36
		Ccl5	0 h	1	1	1	1.79357	1.27456	1.11548	0.881646	1.15163	1.18452	1.03168	1.40444	0.86731
			6 h	3861.64	3468.27	2549.36	3432.39	3008.86	4513.27	1029.45	2157.28	1692.34	309.759	524.573	885.347
			12 h	11585.2	13354.1	9602.27	17620.9	15416.8	19640.2	7256.21	8051.27	10231.3	3338.54	5431.38	5308.4
		Il6	0 h	1	1	1	2.09429	2.18859	1.92519	1.06579	0.50874	0.526681	0.765779	1.05336	1.1917
			6 h	25.9921	29.6508	26.7228	43.8806	33.8246	31.4503	12.2813	15.3482	15.6707	3.65533	7.38706	6.96441
			12 h	69.7925	77.4396	69.3104	174.028	192.512	167.73	43.6459	67.6492	66.0277	25.8125	33.3589	30.4844
		Ddx58	0 h	1	1	1	3.79757	2.87787	1.95233	1.20914	1.51572	1.65425	1.64718	2.07772	1.33648
			6 h	22.8639	54.5686	46.3582	82.7106	79.8932	92.3641	29.3441	37.014	21.2164	4.26318	8.22491	10.6573
			12 h	153.277	172.217	136.975	342.51	335.461	294.364	151.167	200.732	187.326	95.1297	114.563	119.573
		Ifit2	0 h	1	1	1	3.43426	2.04202	1.94315	1.11729	1.09429	1.00246	1.6529	1.41753	1.24587
			6 h	4.84127	4.45792	3.03793	6.74638	8.71321	10.8736	3.19319	2.41162	3.37951	1.90528	2.92338	3.05261
			12 h	18.3156	17.2676	23.8524	89.2636	57.5307	65.9273	12.3794	7.01285	15.8863	9.38268	7.51618	11.3763
		Ifit3	0 h	1	1	1	31.5594	21.3474	26.3549	1.84612	2.38667	1.6593	3.18215	4.15207	1.38511
			6 h	306.555	558.34	552.565	786.88	726.591	778.741	158.134	222.09	147.047	44.0173	89.8845	122.361
			12 h	5752.61	6208.38	4887.9	10101.3	8791.33	10846.9	1468.37	2565.46	2693	2344.39	3029.79	1389.16
			Cpsf6+/+L929					Cpsf6-/- L929PLVX					Cpsf6-/- L929CPSF6-1					Cpsf6-/- L929CPSF6-2
			Repetition-1	Repetition-2	Repetition-3	means	standard deviations	Repetition-1	Repetition-2	Repetition-3	means	standard deviations	Repetition-1	Repetition-2	Repetition-3	means	standard deviations	Repetition-1	Repetition-2	Repetition-3	means	standard deviations
Fig 6C	VSV-eGFP	16h	1064.31	1490.31	892.976	1149.2	251.14	3113.28	3990.03	3728.68	3610.66	367.53	1253.6	1612.38	1510.92	1458.96	151.009	571.689	767.015	651.382	663.362	80.1902
		24h	4753.69	5661.98	5388.96	5268.21	380.512	7160.25	6478.84	5982.19	6540.43	482.911	5160.25	5622.57	4899.63	5227.48	298.946	2318.17	2847.18	2217.46	2460.94	276.193
Fig 6D	Poly (I:C)	16h	1456.37	1659.02	1552.56	1555.98	82.7686	3414.25	3814.56	3262.15	3496.99	232.984	734.52	1062.56	1291.68	1029.59	228.653	757.654	1106.68	1045.15	969.829	152.119
		24h	2907.7	3538.39	3956.88	3467.66	431.237	12117.8	9663.75	8467.73	10083.1	1519.35	2563.52	3025.87	3792.35	3127.25	506.762	4206.05	3232.14	3476.05	3638.08	413.776
Fig 6E	Poly (dA:dT)	16h	891.367	483.289	535.528	636.728	181.316	3202.26	2759.62	2641.7	2867.86	241.307	725.551	547.556	776.536	683.214	98.1574	648.603	1022.46	922.798	864.619	158.072
		24h	7476.05	4155.87	5808.47	5813.46	1355.46	8808.47	12407.5	12759.6	11325.2	1785.39	2798.3	3039.46	4305.32	3381.03	660.949	2939.51	4238.15	3002.86	3393.51	597.813
Fig 6J			Cpsf6+/+ BMDM					Cpsf6+/- BMDM
		VSV-eGFP	Repetition-1	Repetition-2	Repetition-3	means	standard deviations	Repetition-1	Repetition-2	Repetition-3	means	standard deviations
	VSVG	0 h	1	1	1	1	0	1.21701	1.03527	1.22137	1.15788	0.086722
		8 h	11747	12161.2	9828.67	11245.6	1016.11	7280.59	9152.82	6346.82	7593.41	1166.7
		12 h	21027.7	30171.1	21321.2	24173.3	4242.76	12503.1	14312.5	10765.8	12527.1	1448.01
Fig 6K		Cpsf6+/+ BMDM						Cpsf6+/- BMDM
		Repetition-1	Repetition-2	Repetition-3	Repetition-4	means	standard deviations	Repetition-1	Repetition-2	Repetition-3	Repetition-4	means	standard deviations
	p.f.u.	725	1250	500	725	800	275.568	225	250	225	250	237.5	12.5
Fig 6L			Cpsf6+/+ BMDM						Cpsf6+/- BMDM
		VSV-eGFP	Repetition-1	Repetition-2	Repetition-3	Repetition-4	means	standard deviations	Repetition-1	Repetition-2	Repetition-3	Repetition-4	means	standard deviations
	Ifnb	0 h	1	1	1	1	1	0	2.06337	1.08674	1.47939	1.90275	1.63306	0.380783
		4 h	8277.62	5732.7	2486.67	2826.89	4830.97	2356.09	7995.65	10922.4	3640.7	14715	9318.43	4052.22
		8 h	8081.6	2368.9	3956.47	3929.15	4584.03	2119.11	11006.9	22303.8	16208.4	32093.6	20403.2	7844.84
		12 h	7885.57	2233.36	4182.07	3756.05	4514.26	2076.87	14018.1	27939.1	26608	39924.9	27122.5	9172.76
Fig 6M			Cpsf6+/+ BMDM						Cpsf6+/- BMDM
		VSV-eGFP	Repetition-1	Repetition-2	Repetition-3	Repetition-4	means	standard deviations	Repetition-1	Repetition-2	Repetition-3	Repetition-4	means	standard deviations
	INF-β	8 h	79.2566	75.603	76.8155	68.4429	75.0295	4.02399	134.83	127.637	129.065	125.506	129.26	3.45655
		12 h	98.2604	91.15	92.4305	81.1018	90.7357	6.17405	768.515	740.237	746.149	617.034	717.984	59.2299
				Cpsf6+/+ BMDM						Cpsf6+/- BMDM
			VSV-eGFP	Repetition-1	Repetition-2	Repetition-3	Repetition-4	means	standard deviations	Repetition-1	Repetition-2	Repetition-3	Repetition-4
Fig 6N	VSV-eGFP	Ddx58	0 h	1	1.15269	1.32869		1.16046	0.134298	1.24401	1.01893	0.974361		1.0791	0.118021
			4 h	6.32033	4.36203	5.46416				7.13543	6.21175	7.59436
			8 h	5.83602	6.00016	7.11074				8.63383	9.46426	12.7142
			12 h	5.35171	4.28709	4.89056				6.84476	7.28536	6.34227
Fig 6O		Ifit2	0 h	1	1	1.13672	1.64821	1.19624	0.266854	1.8025	1.64733	1.29235	0.51943	1.3154	0.495365
			4 h	7.14224	10.3031	9.81508	5.0806	8.08524	2.11117	12.8616	11.1194	18.8305	14.9804	14.448	2.87604
			8 h	8.14372	6.46843	10.3528	10.7779	8.9357	1.74043	11.6939	15.8354	13.6422	11.2746	13.1115	1.80866
			12 h	6.12623	5.20537	10.8905	8.75435	7.74411	2.23513	7.08614	7.33603	11.1967	10.4832	9.0255	1.834
Fig 6P		Ifit3	0 h	1	1	0.987439	0.992137	0.994894	0.00536937	0.752765	0.632878	0.986233	0.736087	0.776991	0.129239
			4 h	62.6829	78.7932	82.1393	83.2859	76.7253	8.27372	112.986	115.36	259.574	122.786	152.676	61.8229
			8 h	76.1093	178.527	187.403	109.531	137.893	46.7012	370.929	390.722	279.17	314.682	338.876	44.3441
			12 h	63.7786	153.809	160.898	159.786	134.568	40.9591	455.087	474.413	225.19	484.382	409.768	107.085
Fig 6Q		Isg15	0 h	1	1	1.19334	1.20697	1.10008	0.100193	1.34723	0.560583	0.965936	0.464902	0.834664	0.350644
			4 h	6.72717	6.49802	7.70076	3.79737	6.18083	1.44829	8.57419	11.5659	12.5534	8.84585	10.3848	1.7135
			8 h	7.01891	9.74703	6.47554	10.7406	8.49551	1.79355	9.09454	15.5423	14.2709	10.8528	12.4401	2.58299
			12 h	7.31065	8.99604	6.04189	10.1612	8.12745	1.5738	7.88986	8.69388	12.4666	12.4235	10.3685	2.09602
Fig 6R				Cpsf6+/+ BMDM					Cpsf6+/- BMDM
				Repetition-1	Repetition-2	Repetition-3	means	standard deviations	Repetition-1	Repetition-2	Repetition-3	means	standard deviations
	VSV-eGFP	Ddx58	0 h	1	1	1	1	0	0.832201	0.819582	0.893092	0.848292	0.0320948
			4 h	0.815584	0.849717	0.692555	0.785952	0.0674958	0.679165	0.616469	0.482968	0.592867	0.0818173
			8 h	0.70936	0.638303	0.621233	0.656299	0.0381617	0.492546	0.476312	0.416099	0.461652	0.0328858
			12 h	0.619854	0.57501	0.400535	0.5318	0.0946064	0.301452	0.392292	0.388172	0.360639	0.0418851
		Ddx3x	0 h	1	1	1	1	0	0.911578	0.882703	0.821377	0.871886	0.0376104
			4 h	0.916238	0.955945	0.921173	0.931119	0.0176701	0.879443	0.864497	0.792437	0.845459	0.0379855
			8 h	0.847956	0.901742	0.846655	0.865451	0.0256671	0.724471	0.713831	0.712025	0.716776	0.00549115
			12 h	0.821352	0.846058	0.796427	0.821279	0.0202618	0.614758	0.659949	0.624165	0.632957	0.0194685
		Ddx21	0 h	1	1	1	1	0	0.919834	0.93092	0.894375	0.915043	0.0152992
			4 h	0.78187	0.730344	0.772362	0.761525	0.0223876	0.655197	0.633274	0.689534	0.659335	0.0231537
			8 h	0.728438	0.753133	0.719165	0.733579	0.0143359	0.603014	0.673617	0.643941	0.640191	0.0289453
			12 h	0.697372	0.628507	0.712687	0.679522	0.0366109	0.570382	0.551379	0.537747	0.553169	0.0133832
		Ifit2	0 h	1	1	1	1	0	0.963158	0.899793	0.952638	0.93853	0.0277256
			4 h	1.20164	1.0175	1.14472	1.12129	0.0769779	0.831276	0.876937	0.819732	0.842648	0.0246995
			8 h	0.99654	0.982821	0.926602	0.968654	0.0302584	0.806642	0.823612	0.772147	0.8008	0.0214127
			12 h	0.790041	0.914368	0.887771	0.86406	0.0534538	0.68302	0.763157	0.650671	0.698949	0.0472834
		Ifit3	0 h	1	1	1	1	0	0.964391	0.912655	0.920214	0.93242	0.0228166
			4 h	0.722014	0.706978	0.74579	0.724927	0.0159783	0.628964	0.647107	0.675437	0.650503	0.0191239
			8 h	0.541488	0.577632	0.605887	0.575002	0.0263565	0.371351	0.426317	0.423373	0.407014	0.0252459
			12 h	0.506216	0.49141	0.476319	0.491315	0.0122056	0.432269	0.401135	0.412679	0.415361	0.0128511

## Sheet: S1 Figure
Fig S1A			Lane	CPSF6	GAPDH	CPSF6/GAPDH	normalization
	VSV-BMDM	0h	1	84096.4	124757	0.674083	1	1
		8h	2	46157.5	140377	0.328812	0.487792	0.49
		16h	3	14630	136021	0.107557	0.15956	0.16
		24h	4	3984.2	136411	0.0292073	0.0433289	0.04
	HSV1-BMDM	0h	5	107518	129644	0.82933	1	1
		8h	6	105922	137149	0.772314	0.93125	0.93
		16h	7	91859.5	139091	0.660425	0.796336	0.8
		24h	8	102720	152481	0.673656	0.81229	0.81
Fig S1B			Lane	CPSF6	GAPDH	CPSF6/GAPDH	normalization
	Poly (I:C)-BMDM	0h	1	112261	132538	0.847008	1	1
		8h	2	80845.1	137170	0.589379	0.695837	0.7
		16h	3	54534.5	132482	0.411639	0.485992	0.49
		24h	4	68125.1	133959	0.508553	0.600412	0.6
	Poly (dA:dT)-BMDM	0h	5	102044	116502	0.875894	1	1
		8h	6	81561.5	131911	0.618309	0.705918	0.71
		16h	7	67260.7	136123	0.494118	0.56413	0.56
		24h	8	43649.1	153280	0.284767	0.325116	0.33

## Sheet: S2 Figure 
		A549										L929
		siCtrl					si-Cpsf6					siCtrl					si-CPSF6
		Repetition-1	Repetition-2	Repetition-3	means	standard deviations	Repetition-1	Repetition-2	Repetition-3	means	standard deviations	Repetition-1	Repetition-2	Repetition-3	means	standard deviations	Repetition-1	Repetition-2	Repetition-3	means	standard deviations
Fig S2A	CPSF6	1	1	1	1	0	0.223	0.262	0.185	0.223333	0.031436	1	1	1	1	0	0.146097	0.271634	0.201573	0.206435	0.0513654
Fig S2B	VSV-eGFP+	76.87	79.47	80.94	79.0933	1.68278	51.83	48.52	53.84	51.3967	2.19339	68.01	57.58	73.41	66.3333	6.57042	35.83	34.44	39.31	36.5267	2.04829
			A549										L929
			siCtrl					si-Cpsf6					siCtrl					si-CPSF6
			Repetition-1	Repetition-2	Repetition-3	means	standard deviations	Repetition-1	Repetition-2	Repetition-3	means	standard deviations	Repetition-1	Repetition-2	Repetition-3	means	standard deviations	Repetition-1	Repetition-2	Repetition-3	means	standard deviations
Fig S2C	VSV-eGFP (*104)	8 h	12.24	10.33	8.116	10.2287	1.68514	4.051	5.777	4.2795	4.7025	0.765491	22.7	25.8	25.33	24.61	1.36414	15.26	18.3	19.7	17.7533	1.85338
		16 h	24.652	27.357	19.251	23.7533	3.36972	11.268	8.468	9.997	9.911	1.14471	42.36	45.5	37.72	41.86	3.19579	30.8	30.4	33.4	31.5333	1.33
		24 h	45.879	50.783	37.774	44.812	5.36423	20.149	16.557	19.231	18.6457	1.52372	47	51.1	56.54	51.5467	3.90747	38.2	40.6	42.4	40.4	1.72047
			L929
			siCtrl					si-Cpsf6
			Repetition-1	Repetition-2	Repetition-3	means	standard deviations	Repetition-1	Repetition-2	Repetition-3	means	standard deviations
Fig S2E	SeV	8 h	1423.28	1200.98	1433.18	1352.48	107.2	535.596	650.317	506.704	564.206	62.022
		16 h	6912.54	8810.45	4938.99	6887.33	1580.62	2288.2	2787.97	2906.36	2660.85	267.895
		24 h	9775.81	11869.7	11465.4	11037	906.933	5812.73	7033.37	7486.11	6777.4	706.724
Fig S2F	HSV-1	8 h	4284.76	8023.41	6382.92	6230.36	1530.1	1504.43	2225.63	1160.07	1630.05	443.989
		16 h	50535.2	87076.8	77666.2	71759.4	15491.7	24662	46340.9	30362.4	33788.5	9175.98
		24 h	159700	81810.6	112534	118015	32033.3	46663.3	58656.4	47478.9	50932.9	5471.48
			Cpsf6-/- L929PLVX					Cpsf6-/- L929CPSF6
			Repetition-1	Repetition-2	Repetition-3	means	standard deviations	Repetition-1	Repetition-2	Repetition-3	means	standard deviations
Fig S2H	HSV-1	8 h	13.3152	26.1729	33.4747	24.3209	8.33363	129.338	181.019	243.875	184.744	46.8339
		16 h	114.167	137.663	174.853	142.228	24.9844	1438.15	2401.97	2601.27	2147.13	507.882
		24 h	100.079	858.099	211.571	389.916	334.169	2946.94	4096	4053.63	3698.86	531.969

## Sheet: S4 Figure 
				Cpsf6+/+L929					Cpsf6-/- L929PLVX					Cpsf6-/- L929CPSF6
				Repetition-1	Repetition-2	Repetition-3	means	standard deviations	Repetition-1	Repetition-2	Repetition-3	means	standard deviations	Repetition-1	Repetition-2	Repetition-3	means	standard deviations
Fig S4H	Poly (I:C)	Ddx58	0 h	1	1	1	1	0	0.240649	0.198196	0.17374	0.204195	0.0276429	0.543185	0.525012	0.407536	0.491911	0.0601217
			6 h	0.604594	0.512252	0.458502	0.525116	0.0603315	0.160693	0.152301	0.136564	0.149853	0.0100016	0.389835	0.440124	0.320856	0.383605	0.0488898
			12 h	0.442884	0.403851	0.320751	0.389162	0.0509309	0.089744	0.139178	0.075363	0.101428	0.0273311	0.297302	0.287175	0.237336	0.273938	0.0262094
Fig S4I		Ccl2	0 h	1	1	1	1	0	0.654732	0.424842	0.642682	0.574085	0.105646	0.880134	0.909873	0.907107	0.899038	0.0134148
			6 h	0.966031	0.8605	0.812549	0.879693	0.0641118	0.620132	0.411796	0.466516	0.499481	0.0881892	0.784604	0.817902	0.836514	0.813007	0.021473
			12 h	1.10957	0.76334	0.802416	0.891775	0.154828	0.436752	0.059334	0.230846	0.242311	0.154293	0.795536	0.809753	0.766093	0.790461	0.0181818
Fig S4J		Ifit2	0 h	1	1	1	1	0	0.812252	0.839547	0.819742	0.823847	0.011515	0.773782	0.849563	0.840906	means	standard deviations
			6 h	0.803851	0.879649	0.923382	0.868961	0.0493801	0.827452	0.714501	0.662044	0.734666	0.0690165	0.706907	0.852737	0.867609	0.809084	0.0725049
			12 h	0.795535	0.853195	0.857018	0.835249	0.0281256	0.690159	0.743167	0.599818	0.677715	0.0591798	0.641713	0.850196	0.815072	0.768994	0.0911362
Fig S4K		Ifit3	0 h	1	1	1	1	0	0.554652	0.447513	0.520188	0.507451	0.0446569	0.887443	0.90125	0.818509	0.869067	0.0361916
			6 h	0.91487	0.872146	0.861172	0.882729	0.0231643	0.339151	0.316978	0.372655	0.342928	0.0228864	0.765313	0.765427	0.750533	0.760424	0.00699443
			12 h	0.907519	0.790628	0.754912	0.817686	0.0651733	0.281265	0.517632	0.376469	0.391789	0.0971026	0.713145	0.676013	0.714355	0.701171	0.0177962

## Sheet: S6 Figure 
Fig S6A				WT			CPSF6-/-
				Repetition-1	Repetition-2	Repetition-3	Repetition-1	Repetition-2	Repetition-3
	VSV-eGFP	IFNB1	8 h	2916.45	2991.53	2357.24	3326.99	3549.34	5404.7
			16 h	40905.3	44350.6	41909.8	96953.1	108952	75281.1
			24 h	82245.5	80433.4	81527.6	159147	184936	105728
		IL6	8 h	8.1681	15.7797	11.6418	37.1425	36.2523	42.0782			heatmap：The average of the three qPCR data
			16 h	19.7667	22.7848	29.2426	54.1361	49.3507	47.1766			8 h		16 h		24 h
			24 h	23.4254	34.4158	31.4967	81.0084	70.5219	81.2897		VSV	WT	CPSF6-/-	WT	CPSF6-/-	WT	CPSF6-/-
		CCL5	8 h	132.514	131.295	141.534	178.148	166.957	194.012		IFNB	2755.07	4093.68	42388.6	93728.7	81402.2	149937
			16 h	882.223	927.155	698.446	1612.41	1791.14	2646.74		IL6	11.8632	38.491	23.9314	50.2212	29.7793	77.6067
			24 h	2341.47	2610.3	3717.2	3958.14	4420.52	4451.27		CCL5	135.114	179.705	835.941	2016.76	2889.66	4276.64
		DDX58	8 h	84.6439	85.3311	64.1482	131.599	76.8159	69.551		DDX58	78.0411	92.6552	286.247	470.065	444.902	807.763
			16 h	286.687	287.019	285.036	456.667	488.879	464.65		IFIT1	137.941	336.993	370.589	683.581	932.287	1361.44
			24 h	475.51	460.264	398.932	657.114	905.979	860.196
		IFIT1	8 h	119.843	135.298	158.683	359.538	415.873	235.568
			16 h	429.175	471.752	210.839	663.982	694.581	692.178
			24 h	835.664	975.501	985.697	1251.98	1562.89	1269.46
	SeV	IFNB1	8 h	1795.29	1871.53	1710.26	3528.58	3834.97	4329.55
			16 h	13540.6	17805.1	17225.2	27554.5	31651.8	34516.5			heatmap：The average of the three qPCR data
			24 h	11276.4	12035.4	9272.88	23781.2	15128.7	16270.8			8 h		16 h		24 h
		ISG15	8 h	10.4107	9.05419	14.6296	9.41278	32.6724	32		SeV	WT	CPSF6-/-	WT	CPSF6-/-	WT	CPSF6-/-
			16 h	110.872	111.43	80.6732	141.658	221.764	216.767		IFNB	1792.36	3897.7	16190.3	31240.9	10861.6	18393.6
			24 h	54.2831	57.1827	42.8137	104.692	109.896	116.637		ISG15	11.3648	24.6951	100.992	193.396	51.4265	110.408
		CCL5	8 h	19.0934	13.8752	29.2658	43.748	33.6828	45.2548		CCL5	20.7448	40.8952	310.36	598.031	973.351	1650.85
			16 h	304.437	290.018	336.625	626.086	542.016	625.992		DDX58	11.7076	30.3408	89.9569	157.895	102.717	242.699
			24 h	903.888	899.485	1116.68	1770.57	1323.37	1858.6		IFIT1	20.765	65.7098	218.37	559.014	583.728	1324.07
		DDX58	8 h	11.4716	9.25351	14.3977	38.0546	20.182	32.7858
			16 h	97.3426	64.8934	107.635	173.645	131.143	168.897
			24 h	76.9126	87.7301	143.509	253.819	200.853	273.425
		IFIT1	8 h	25.9021	20.6776	15.7152	67.1819	75.5713	54.3761
			16 h	268.292	220.556	166.263	484.473	630.346	562.223
			24 h	528.222	460.247	762.715	1291.65	1196.83	1483.72
			WT					CPSF6-/-
			Repetition-1	Repetition-2	Repetition-3	means	standard deviations	Repetition-1	Repetition-2	Repetition-3	means	standard deviations
Fig S6B	IFN-β	8h	312.306	184.904	377.258	291.489	79.8956	446.273	509.108	569.07	508.15	50.1365
		16h	612.97	737.289	516.595	622.285	90.3384	797.285	927.092	853.145	859.174	53.1645
		24h	705.22	788.147	617.373	703.58	69.7278	958.476	1021	909.147	962.876	45.7713
Fig S6C	IFN-β	8h	1836.45	1315.95	1216.05	1456.15	271.989	2826.27	2579.46	2395.12	2600.29	176.63
		16h	2167.93	2343.68	1882.17	2131.26	190.188	3383.56	3113.45	2940.47	3145.83	182.334
		24h	2854.38	3054.93	2292.79	2734.03	322.57	3569.76	4609.94	4123.97	4101.22	424.955
Fig S6D	IFN-β	6h	794.234	718.26	658.353	723.616	55.6021	1027.88	1073.07	1612.57	1237.84	265.617
		12h	1142.59	1724.54	1014.15	1293.76	309.083	3142.92	2660.51	1998.85	2600.76	468.97

## Sheet: S7 Figure 
Fig S7K		VSV-eGFP									HSV-1
		4h			8h			12h			4h			8h			12h
		Repetition-1	Repetition-2	Repetition-3	Repetition-1	Repetition-2	Repetition-3	Repetition-1	Repetition-2	Repetition-3	Repetition-1	Repetition-2	Repetition-3	Repetition-1	Repetition-2	Repetition-3	Repetition-1	Repetition-2	Repetition-3
	miR-188-3p	0.846745	1.31765	1.45902	0.946058	2.22598	3.26254	1.21013	2.28987	3.35195	0.699793	1.15207	1.54221	0.936272	1.70349	2.23276	1.35191	1.57744	1.88557
	miR-214-3p	0.743794	0.698202	0.346277	0.664373	0.72253	0.426318	0.752623	0.717508	0.313166	0.784584	0.730624	0.441352	0.592546	0.584933	0.34151	0.622006	0.590389	0.367292
	miR-137-3p	0.126306	1.43025	2.14355	0.238986	1.25588	1.48597	0.0957224	1.08497	2.25793	0.135372	0.994682	1.82074	0.280292	1.31677	1.95884	0.279322	1.09374	1.37425
	miR-145-5p	0.624165	0.658695	0.678302	0.564482	0.565845	0.556711	0.697452	0.558576	0.535887	0.709562	0.857735	0.930745	0.468136	0.61695	0.692555	0.503478	0.543571	0.630689
	miR-377-3p	2.92648	4.34175	3.61752	2.87942	3.34209	2.6858	2.29566	2.85917	2.42839	1.23542	1.80171	1.46492	3.74715	4.72396	5.71392	1.97317	1.40896	1.43458
	miR-142-5p	0.809544	0.95502	1.04608	0.909473	0.918692	0.962594	0.790041	0.725674	0.657471	1.32409	1.10525	1.28195	1.11342	0.958983	0.965315	1.0711	0.875348	0.837987
	miR-409-5p	0.907519	0.940048	0.982821	1.30557	1.1921	1.16793	0.942785	1.05497	1.15237	1.98619	1.81792	2.10895	1.18921	1.22305	1.40372	0.798298	0.788521	0.955945
	miR-410-3p	1.36948	1.53708	1.44393	1.29684	1.48733	1.41679	0.959264	1.15005	1.12764	1.98623	2.03714	2.19145	1.36483	1.47941	1.34257	0.768438	0.917665	0.926588
	miR-495-3p	0.578344	0.760057	0.626332	1.17206	1.25265	1.29526	0.68302	1.00511	0.768438	1.47427	1.47342	1.7593	0.90125	1.14834	1.06437	0.534033	0.588007	0.639493
	miR-452-5p	1.27015	1.35556	1.45397	1.10573	1.19792	1.20741	1.08274	0.976278	0.976032	1.68763	1.83403	2.12741	1.14076	1.22164	1.37527	0.867539	0.84863	1.01258
	miR-96-5p	1.69937	1.85355	1.95727	1.48452	1.73743	1.68327	1.49258	1.68006	1.53156	1.55294	1.77225	1.75321	2.31266	2.05819	2.37242	1.79554	1.72731	2.04251
	miR-125b-5p	0.879649	0.930517	0.977436	0.91067	1.01247	1.27518	0.850348	0.877263	0.898132	0.921506	0.943538	0.993093	0.742262	0.829806	0.876606	0.908524	0.972283	1.11256
	miR-30b-5p	1.03886	1.04665	1.12506	1.01887	1.12547	1.25486	0.921603	0.943468	0.907519	1.8595	1.16423	1.31039	1.18274	1.14484	1.25322	1.26576	1.3347	1.57317
		mimic Ctrl					mimic miR377
		Repetition-1	Repetition-2	Repetition-3	means	standard deviations	Repetition-1	Repetition-2	Repetition-3	means	standard deviations
Fig S7L	miR377	1	1	1	1	0	12.2101	18.3792	14.3701	14.9865	2.55595
Fig S7M	Cpsf6	1	1	1	1	0	0.707106	0.739694	0.69496	0.71392	0.0188875
			Mock					VSV-eGFP
			Repetition-1	Repetition-2	Repetition-3	means	standard deviations	Repetition-1	Repetition-2	Repetition-3	means	standard deviations
Fig S7O	Cpsf6	Act D-0 h	1	1	1	1	0	1	1	1	1	0
		Act D-2 h	0.909267	0.956115	0.942801	0.936061	0.0197105	0.574349	0.535901	0.789784	0.633345	0.111727
		Act D-4 h	0.761049	0.864597	0.846169	0.823938	0.0451014	0.468136	0.435305	0.552791	0.485411	0.0494944
		Act D-8 h	0.580144	0.620134	0.749921	0.650066	0.0724708	0.358489	0.368567	0.462214	0.396423	0.0467026
Fig S7P			Mock					Poly (I:C)-LMW
			Repetition-1	Repetition-2	Repetition-3	means	standard deviations	Repetition-1	Repetition-2	Repetition-3	means	standard deviations
	Cpsf6	Act D-0 h	1	1	1	1	0	1	1	1	1	0
		Act D-2 h	0.747425	0.856917	0.831951	0.812098	0.0468525	0.501546	0.478013	0.512301	0.497287	0.0143184
		Act D-4 h	0.594604	0.501736	0.433769	0.510036	0.0659224	0.32197	0.249953	0.274523	0.282149	0.0298912
		Act D-8 h	0.329877	0.306721	0.316439	0.317679	0.00949397	0.134437	0.102238	0.099442	0.112039	0.0158789
